# Supplementary material for: The Prevalence of Sleep Disorders in Populations with Glymphatic Dysfunction: A Systematic Review and Meta-Analysis
Source: Biology (Basel). 2026 Feb 10;15(4):309. doi: 10.3390/biology15040309 (PMC12937776; doi:10.3390/biology15040309)
Supplement: Supplementary file 1 [file biology-15-00309-s001.zip]

Archive with 1 entries (1 files):
- biology-4136561-supplementary.pdf
